# Supplementary material for: Insights on Minimizing False Positives in IHHNV Detection: Experiences from Ecuador’s Penaeus vannamei Aquaculture
Source: Int J Mol Sci. 2025 Nov 27;26(23):11484. doi: 10.3390/ijms262311484 (PMC12692355; doi:10.3390/ijms262311484)
Supplement: Supplementary file 1 [file ijms-26-11484-s001.zip]

Archive with 1 entries (1 files):
- ijms-3951705-supplementary.pdf
